# Supplementary material for: Field data on plant growth and insect damage on the noxious weed Solanum eleaegnifolium in an unexplored native range
Source: Data Brief. 2018 Jul 11;19:2348–51. doi: 10.1016/j.dib.2018.07.022 (PMC6141521; doi:10.1016/j.dib.2018.07.022)
Supplement: Supplementary file 2 — Supplementary material [file mmc2.xlsx]

## Sheet: Height and insects
GENET	TREATMENT	HEIGHT	DAMAGE	CATERPILLARS	BEETLES	EGGS
1	disturbed	15	0	0	0	0
2	disturbed	23	1	1	0	4
3	disturbed	19	2	0	0	0
4	disturbed	34	1	0	0	0
5	disturbed	43	1	0	0	0
6	disturbed	27	1	0	0	0
7	disturbed	27	2	0	0	0
8	disturbed	67	1	0	1	2
9	disturbed	25	1	0	0	0
10	disturbed	18	2	0	0	0
11	disturbed	22	2	0	0	0
12	disturbed	40	2	0	0	0
13	disturbed	18	0	0	0	0
14	disturbed	22	1	0	1	3
15	disturbed	19	0	0	0	0
16	disturbed	20	1	0	0	0
17	disturbed	17	0	0	0	0
18	disturbed	12	1	0	0	0
19	disturbed	17	2	0	1	0
20	disturbed	23	1	0	0	0
21	disturbed	27	0	0	0	0
22	disturbed	28	0	0	0	0
23	disturbed	31	1	0	0	0
24	disturbed	21	0	0	2	0
25	disturbed	28	1	0	0	0
26	disturbed	41	2	0	0	0
27	disturbed	34	2	0	0	0
28	disturbed	23	2	0	0	0
29	disturbed	17	0	0	0	0
30	disturbed	56	1	0	1	0
31	disturbed	61	1	0	0	0
32	disturbed	12	1	0	0	0
33	disturbed	36	1	0	0	0
34	disturbed	25	1	0	0	0
35	disturbed	50	2	0	0	0
36	disturbed	40	2	0	0	0
37	disturbed	33	0	0	0	0
38	disturbed	42	1	0	6	0
39	disturbed	11	3	0	0	0
40	disturbed	9	2	0	0	0
41	disturbed	41	1	0	0	0
42	disturbed	32	2	0	0	0
43	disturbed	41	2	0	2	0
44	disturbed	23	2	0	0	0
45	disturbed	24	0	0	0	0
46	disturbed	20	0	0	0	0
47	disturbed	29	0	0	1	0
48	disturbed	22	1	0	0	0
49	disturbed	28	1	0	0	0
50	disturbed	31	1	0	0	0
51	disturbed	23	1	0	4	2
52	disturbed	20	1	0	0	0
53	disturbed	30	1	0	0	0
54	disturbed	38	1	0	0	0
55	disturbed	37	1	0	0	0
56	disturbed	27	1	0	1	0
57	disturbed	10	1	0	0	0
58	disturbed	34	2	0	0	0
59	disturbed	54	0	0	0	0
60	disturbed	41	2	0	1	0
61	disturbed	29	3	0	0	0
62	disturbed	31	1	0	0	0
63	disturbed	63	2	0	0	0
64	disturbed	33	2	0	0	0
65	disturbed	20	1	0	0	0
66	disturbed	30	2	0	0	0
67	disturbed	32	1	0	0	0
68	disturbed	18	2	0	0	0
69	disturbed	62	2	0	0	0
70	disturbed	34	1	0	0	0
71	disturbed	53	1	0	0	0
72	disturbed	45	1	0	0	0
73	disturbed	55	1	0	0	3
74	disturbed	19	1	1	0	0
75	disturbed	29	1	0	0	0
76	disturbed	16	1	0	0	0
77	disturbed	16	1	0	0	0
78	disturbed	23	1	0	0	0
79	disturbed	26	0	0	0	0
80	disturbed	30	2	0	0	0
81	disturbed	34	2	0	0	0
82	disturbed	36	2.5	0	0	0
83	disturbed	30	3	0	0	0
84	disturbed	19	1	0	0	0
85	disturbed	16	0	0	0	0
86	disturbed	22	1	0	0	3
87	disturbed	43	3	0	0	0
88	disturbed	52	2	0	2	4
89	disturbed	56	2.5	0	2	3
90	disturbed	32	4	0	1	0
91	disturbed	46	1	0	0	3
92	disturbed	36	2	0	1	3
93	disturbed	52	1	0	1	1
94	disturbed	65	2.5	0	0	0
95	disturbed	30	2	0	0	0
96	disturbed	34	4	0	0	0
97	disturbed	23	2	0	0	0
98	disturbed	38	3	0	0	0
99	disturbed	21	1	0	1	5
100	disturbed	27	0	0	0	0
101	disturbed	41	3	0	0	0
102	disturbed	23	3	0	0	0
103	disturbed	19	3	0	0	0
104	disturbed	24	2	0	0	0
105	disturbed	21	2	0	0	0
106	disturbed	15	1	0	0	0
107	disturbed	21	1	0	0	0
108	disturbed	39	1	0	0	0
109	disturbed	32	2	0	0	0
110	disturbed	33	1	0	0	0
111	disturbed	29	0	0	0	0
112	disturbed	12	1	0	0	0
113	disturbed	25	1	0	0	0
114	disturbed	14	1	0	1	0
115	disturbed	34	1	0	0	0
116	disturbed	45	3	0	0	0
117	disturbed	50	2	0	0	0
118	disturbed	40	3	0	0	0
119	disturbed	37	2	0	0	0
120	disturbed	36	1	0	0	0
121	disturbed	42	1	0	0	0
122	disturbed	34	1	0	0	0
123	disturbed	32	2	0	0	0
124	disturbed	25	1	0	0	0
125	disturbed	33	2	0	0	0
126	disturbed	30	1	0	0	0
127	disturbed	46	1	0	0	0
128	disturbed	31	2	0	0	0
129	disturbed	11	0	0	0	0
130	disturbed	19	1	0	0	0
131	disturbed	16	2	0	0	0
132	disturbed	13	1	0	0	0
133	disturbed	18	1	0	0	0
134	disturbed	22	3	0	0	0
135	disturbed	23	3	0	1	0
136	disturbed	18	1	0	0	0
137	disturbed	14	1	0	0	0
138	disturbed	15	2	0	0	0
139	disturbed	27	2	0	1	0
140	disturbed	16	1	0	0	0
141	disturbed	20	1	0	0	0
142	disturbed	10	3	0	0	0
143	disturbed	13	2	0	0	0
144	disturbed	8	2	0	0	2
145	disturbed	13	1	0	0	0
146	disturbed	23	3	0	0	0
147	disturbed	22	1	0	0	0
148	disturbed	18	3	0	0	0
149	disturbed	53	4	0	1	0
150	disturbed	50	3	0	0	0
151	disturbed	52	4	0	0	0
152	disturbed	62	3	0	0	0
153	disturbed	31	4	0	0	0
154	disturbed	38	3	0	0	0
155	disturbed	32	3	0	0	1
156	disturbed	42	4	0	3	0
157	disturbed	30	3	0	0	0
158	disturbed	48	2	0	0	0
159	disturbed	23	4	0	0	0
160	disturbed	30	2	0	0	0
161	disturbed	13	1	0	0	0
162	disturbed	30	3	0	0	0
163	disturbed	31	4	0	0	2
164	disturbed	18	4	0	0	0
165	disturbed	16	3	0	0	0
166	disturbed	17	2	0	0	2
167	disturbed	15	2	0	0	0
168	disturbed	14	2	0	0	0
169	disturbed	27	2	0	0	0
170	disturbed	14	3	0	0	0
171	disturbed	17	2	0	0	0
172	disturbed	16	2	0	0	0
173	disturbed	18	3	0	0	0
174	disturbed	15	3	0	0	0
175	disturbed	10	2	0	0	0
176	disturbed	21	2	0	0	0
177	disturbed	20	2	0	1	1
178	disturbed	25	2	0	0	0
179	disturbed	22	3	0	0	0
180	disturbed	23	4	0	0	0
181	disturbed	30	2	0	0	0
182	disturbed	32	1	0	0	0
183	disturbed	29	1	0	0	0
184	disturbed	47	3	0	0	2
185	disturbed	35	3	0	0	0
186	disturbed	19	3	0	1	0
187	disturbed	22	2	0	0	0
188	disturbed	46	2	0	2	1
189	disturbed	38	2	0	0	1
190	disturbed	51	2	0	0	0
191	disturbed	24	1	0	0	0
192	disturbed	35	1	0	0	0
193	disturbed	42	1	0	0	0
194	disturbed	30	2	0	2	1
195	disturbed	41	2	0	0	0
196	disturbed	33	3	0	0	2
197	disturbed	46	2	0	0	0
198	disturbed	39	3	0	0	0
199	disturbed	44	2	0	0	0
200	disturbed	49	2	0	0	0
201	disturbed	45	2	0	0	0
202	disturbed	42	2	0	0	0
203	disturbed	43	3	0	2	0
204	disturbed	37	2	0	1	1
205	disturbed	27	3	0	0	0
206	disturbed	33	1	0	0	0
207	disturbed	42	2	0	0	0
208	disturbed	34	2	0	0	0
209	undisturbed	81	2	0	0	0
210	undisturbed	45	2	0	0	0
211	undisturbed	52	2	0	0	0
212	undisturbed	48	2	0	0	0
213	undisturbed	20	3	0	0	0
214	undisturbed	46	3	0	0	0
215	undisturbed	39	3	0	1	0
216	undisturbed	48	3	0	4	12
217	undisturbed	63	2	0	0	0
218	undisturbed	55	4	0	2	0
219	undisturbed	50	2	0	0	0
220	undisturbed	49	3	0	0	0
221	undisturbed	49	2	0	0	0
222	undisturbed	19	2	0	4	0
223	undisturbed	48	3	0	0	0
224	undisturbed	81	3	0	0	0
225	undisturbed	66	3	0	0	3
226	undisturbed	72	3	0	0	0
227	undisturbed	30	3	0	4	0
228	undisturbed	28	3	0	0	0
229	undisturbed	46	3	0	0	0
230	undisturbed	39	3	0	0	0
231	undisturbed	44	4	0	5	0
232	undisturbed	50	1	0	7	0
233	undisturbed	17	0	0	0	0
234	undisturbed	39	2	0	0	0
235	undisturbed	38	1	0	0	0
236	undisturbed	55	1	0	2	0
237	undisturbed	80	2	0	0	0
238	undisturbed	37	2	0	2	0
239	undisturbed	48	2	0	2	6
240	undisturbed	11	2	0	0	0
241	undisturbed	32	3	0	0	0
242	undisturbed	18	3	0	4	0
243	undisturbed	33	3	0	0	0
244	undisturbed	26	3	1	0	0
245	undisturbed	45	2	0	0	0
246	undisturbed	40	1	0	1	0
247	undisturbed	50	1	1	0	0
248	undisturbed	62	1	1	0	0
249	undisturbed	68	0	0	6	2
250	undisturbed	72	0	0	0	0
251	undisturbed	37	2	0	0	0
252	undisturbed	43	3	0	0	0
253	undisturbed	19	3	0	0	0
254	undisturbed	44	3	0	4	0
255	undisturbed	50	4	0	0	3
256	undisturbed	50	1	0	0	0
257	undisturbed	71	2	0	0	0
258	undisturbed	23	2	0	0	0
259	undisturbed	29	2	0	3	0
260	undisturbed	28	4	0	0	0
261	undisturbed	45	4	0	3	0
262	undisturbed	48	3	0	0	0
263	undisturbed	39	3	0	3	0
264	undisturbed	51	3	0	3	5
265	undisturbed	20	3	0	2	0
266	undisturbed	19	2	0	2	0
267	undisturbed	38	1	0	1	0
268	undisturbed	38	1	0	0	0
269	undisturbed	90	3	0	0	0
270	undisturbed	54	2	0	0	0
271	undisturbed	62	2	0	0	4
272	undisturbed	43	3	0	0	0
273	undisturbed	45	3	0	0	0
274	undisturbed	48	3	0	0	0
275	undisturbed	46	3	0	0	0
276	undisturbed	49	2	0	4	0
277	undisturbed	55	2	0	1	0
278	undisturbed	58	2	0	0	5
279	undisturbed	43	2	0	4	0
280	undisturbed	49	2	0	0	0
281	undisturbed	50	1	0	0	0
282	undisturbed	54	0	0	0	0
283	undisturbed	30	2	0	0	0
284	undisturbed	50	2	1	0	0
285	undisturbed	39	2	0	0	0
286	undisturbed	38	2	0	1	4
287	undisturbed	49	4	0	0	0
288	undisturbed	40	3	0	0	0
289	undisturbed	52	3	0	1	0
290	undisturbed	50	3	0	0	0
291	undisturbed	45	1	0	0	0
292	undisturbed	44	1	0	1	0
293	undisturbed	69	1	0	2	0
294	undisturbed	65	3	0	4	1
295	undisturbed	40	2	0	4	0
296	undisturbed	11	2	0	2	0
297	undisturbed	19	2	0	0	0
298	undisturbed	21	4	0	0	0
299	undisturbed	29	4	1	1	3
300	undisturbed	10	4	0	0	0
301	undisturbed	17	2	0	1	0
302	undisturbed	23	1	0	2	0
303	undisturbed	29	2	0	0	0
304	undisturbed	43	3	0	2	6
305	undisturbed	47	2	0	0	0
306	undisturbed	34	3	0	0	0
307	undisturbed	42	3	0	0	0
308	undisturbed	21	2	0	0	0
309	undisturbed	38	1	0	2	0
310	undisturbed	39	0	0	0	0
311	undisturbed	63	0	0	0	0
312	undisturbed	77	0	0	4	3
313	undisturbed	64	3	0	0	0
314	undisturbed	43	3	0	0	0
315	undisturbed	46	3	0	0	0
316	undisturbed	45	3	0	2	0
317	undisturbed	65	2	0	0	0
318	undisturbed	45	4	0	2	0
319	undisturbed	39	2	0	0	0
320	undisturbed	30	3	0	0	0
321	undisturbed	18	1	0	9	6
322	undisturbed	38	2	0	0	0
323	undisturbed	30	3	0	0	0
324	undisturbed	41	2	0	6	0
325	undisturbed	43	3	0	0	0
326	undisturbed	43	2	0	0	0
327	undisturbed	19	3	0	0	0
328	undisturbed	29	2	0	3	5
329	undisturbed	51	3	0	1	0
330	undisturbed	47	3	0	0	0
331	undisturbed	43	2	0	0	0
332	undisturbed	42	3	0	0	0
333	undisturbed	55	3	0	0	0
334	undisturbed	47	2	0	0	0
335	undisturbed	39	2	0	0	0
336	undisturbed	44	3	0	1	0
