# Supplementary material for: Field data on plant growth and insect damage on the noxious weed Solanum eleaegnifolium in an unexplored native range
Source: Data Brief. 2018 Jul 11;19:2348–51. doi: 10.1016/j.dib.2018.07.022 (PMC6141521; doi:10.1016/j.dib.2018.07.022)
Supplement: Supplementary file 3 — Supplementary material [file mmc3.xlsx]

## Sheet: Sheet1
Treatment	Population	Name	Latitude	Longitude
Disturbed	1	N 17th Street, McAllen	26° 16′ 20.05″ N	98° 13′ 35.62″ W
Disturbed	2	Panda express, McAllen	26° 16′ 10.04″ N	98° 13′ 17.77″ W
Disturbed	3	Sams club last gate, McAllen	26° 16′ 15.48″ N	98° 13′ 21.69″ W
Disturbed	4	Perez 1, McAllen	26° 16′ 29.69″ N	98° 13′ 31.93″ W
Disturbed	5	Carl Rowe & Northgate Peacock	26° 17′ 9.26″ N	98° 12′ 48.43″ W
Disturbed	6	Backyard Narciso-Pena street	26°20′7″ N	98°38′28″ W
Disturbed	7	Side of the road FM2360	26°19′39″ N	98°38′15″ W
Disturbed	8	UTRGV behind Education building	26°18′32″ N	98°10′14″ W
Disturbed	9	Los ebanos	26°19′39″ N	98°38′15″ W
Disturbed	10	Side of the road Expressway 83 Sullivan City	26°16′43″ N	98°33′56″ W
Undisturbed	1	Conns 10th st	26° 16′ 40.83″ N	98° 13′ 4.46″ W
Undisturbed	2	Perez 2 non near roundabout, McAllen	26° 16′ 29.99″ N	98° 13′ 29.76″ W
Undisturbed	3	Perez 3 near ditch wild flowers, McAllen	26° 16′ 31.44″ N	98° 13′ 20.8″ W
Undisturbed	4	10th and northgate 1, McAllen	26° 17′ 2.92″ N	98° 12′ 56.31″ W
Undisturbed	5	10th 1, McAllen	26° 15′ 32.83″ N	98° 13′ 14.68″ W
Undisturbed	6	10th and Schunior	26° 19′ 0.08″ N	98° 13′ 7.55″ W
Undisturbed	7	Parking lot of Subway	26°16′41″ N	98°33′49″ W
Undisturbed	8	10th and northgate 2	26°17′14″ N	98°12′57″ W
